# Supplementary material for: Altered corollary discharge signaling in the auditory cortex of a mouse model of schizophrenia predisposition
Source: Nat Commun. 2023 Nov 15;14:7388. doi: 10.1038/s41467-023-42964-2 (PMC10651874; doi:10.1038/s41467-023-42964-2)
Supplement: Supplementary file 4 — Source Data [file 41467_2023_42964_MOESM4_ESM.xlsx]

## Sheet: Fig1D
Time	Random	Self-generated
-100	5.92593	5.93607
-99	5.18519	6.39269
-98	5.92593	5.70776
-97	6.66667	5.02283
-96	6.66667	4.79452
-95	5.92593	5.25114
-94	6.66667	4.79452
-93	6.66667	5.02283
-92	5.92593	4.56621
-91	5.18519	4.56621
-90	8.14815	4.79452
-89	8.88889	5.25114
-88	8.14815	5.02283
-87	6.66667	5.70776
-86	5.92593	6.39269
-85	5.18519	5.70776
-84	4.44444	6.621
-83	4.44444	6.39269
-82	5.18519	6.621
-81	5.92593	6.39269
-80	2.96296	6.16438
-79	2.22222	5.25114
-78	2.22222	5.93607
-77	2.96296	5.47945
-76	2.96296	5.25114
-75	2.96296	5.25114
-74	2.22222	4.79452
-73	2.96296	5.02283
-72	2.96296	5.25114
-71	2.96296	5.25114
-70	4.44444	5.47945
-69	4.44444	5.02283
-68	4.44444	4.79452
-67	3.7037	4.56621
-66	3.7037	4.3379
-65	3.7037	4.79452
-64	5.18519	5.02283
-63	5.18519	4.79452
-62	5.18519	4.3379
-61	5.18519	3.88128
-60	3.7037	3.65297
-59	4.44444	4.56621
-58	4.44444	4.3379
-57	6.66667	4.56621
-56	6.66667	4.56621
-55	7.40741	4.56621
-54	5.92593	4.56621
-53	5.18519	4.10959
-52	4.44444	4.56621
-51	4.44444	4.56621
-50	4.44444	4.56621
-49	3.7037	4.10959
-48	3.7037	4.10959
-47	1.48148	3.88128
-46	1.48148	4.10959
-45	1.48148	3.88128
-44	1.48148	3.65297
-43	1.48148	4.10959
-42	1.48148	4.10959
-41	0.740741	4.10959
-40	0.740741	4.3379
-39	1.48148	3.88128
-38	2.22222	3.88128
-37	3.7037	4.79452
-36	5.18519	4.56621
-35	4.44444	4.3379
-34	5.18519	4.10959
-33	5.18519	4.3379
-32	5.18519	4.3379
-31	5.92593	4.56621
-30	5.92593	4.79452
-29	5.92593	5.02283
-28	5.92593	4.79452
-27	4.44444	3.88128
-26	2.96296	3.42466
-25	2.96296	3.42466
-24	2.22222	3.65297
-23	2.22222	3.42466
-22	2.96296	2.96804
-21	2.96296	2.73973
-20	2.96296	2.51142
-19	2.22222	2.51142
-18	1.48148	2.51142
-17	1.48148	2.96804
-16	1.48148	3.19635
-15	1.48148	3.65297
-14	1.48148	3.88128
-13	1.48148	3.42466
-12	0.740741	3.42466
-11	0	3.88128
-10	1.48148	4.56621
-9	1.48148	4.79452
-8	5.18519	4.56621
-7	5.18519	3.88128
-6	5.18519	3.88128
-5	5.18519	3.42466
-4	5.18519	2.96804
-3	5.92593	3.19635
-2	5.92593	3.65297
-1	6.66667	3.42466
-5.45397e-16	6.66667	3.19635
1	6.66667	2.96804
2	3.7037	3.42466
3	4.44444	3.42466
4	6.66667	3.65297
5	6.66667	4.10959
6	8.14815	4.79452
7	8.88889	5.25114
8	8.88889	5.93607
9	10.3704	6.621
10	10.3704	6.621
11	13.3333	7.76256
12	17.7778	9.36073
13	21.4815	12.7854
14	25.9259	15.0685
15	31.8519	19.4064
16	39.2593	21.2329
17	40	24.8858
18	46.6667	27.3973
19	48.8889	31.7352
20	55.5556	33.79
21	56.2963	36.758
22	53.3333	36.9863
23	50.3704	37.4429
24	48.8889	38.8128
25	48.8889	36.758
26	45.1852	37.8995
27	45.9259	35.8447
28	43.7037	34.7032
29	45.1852	32.6484
30	41.4815	32.4201
31	42.963	30.5936
32	45.1852	31.0502
33	48.8889	28.9954
34	48.1481	25.7991
35	43.7037	24.6575
36	40.7407	22.6027
37	42.963	21.9178
38	41.4815	21.0046
39	37.037	19.863
40	34.8148	18.0365
41	31.1111	16.21
42	28.1481	13.6986
43	23.7037	12.5571
44	20.7407	13.242
45	20	12.3288
46	18.5185	11.4155
47	14.8148	10.7306
48	14.0741	10.0457
49	13.3333	8.90411
50	11.1111	8.44749
51	11.1111	9.13242
52	11.1111	9.13242
53	10.3704	9.36073
54	9.62963	9.13242
55	8.88889	9.13242
56	8.88889	8.44749
57	7.40741	7.76256
58	5.18519	7.99087
59	4.44444	7.76256
60	6.66667	7.53425
61	6.66667	7.07763
62	5.92593	6.84932
63	6.66667	6.39269
64	6.66667	5.02283
65	6.66667	5.02283
66	5.92593	5.02283
67	5.92593	5.25114
68	5.92593	4.3379
69	5.92593	4.3379
70	3.7037	4.3379
71	2.22222	3.65297
72	2.22222	3.88128
73	1.48148	3.42466
74	1.48148	3.65297
75	2.22222	3.42466
76	2.96296	3.65297
77	3.7037	3.42466
78	3.7037	3.42466
79	4.44444	2.73973
80	4.44444	2.96804
81	4.44444	3.19635
82	3.7037	2.96804
83	5.18519	2.96804
84	4.44444	2.96804
85	3.7037	2.51142
86	2.96296	2.51142
87	3.7037	2.96804
88	3.7037	2.51142
89	2.96296	2.51142
90	3.7037	2.28311
91	3.7037	2.28311
92	5.18519	2.28311
93	3.7037	2.96804
94	3.7037	2.73973
95	3.7037	2.51142
96	3.7037	2.28311
97	2.22222	2.05479
98	2.22222	2.28311
99	2.96296	2.51142
100	2.22222	2.51142
101	3.7037	2.28311
102	2.22222	2.28311
103	2.22222	1.59817
104	2.22222	1.59817
105	2.22222	1.82648
106	2.22222	1.82648
107	2.22222	1.82648
108	2.22222	2.05479
109	1.48148	1.82648
110	2.22222	2.05479
111	1.48148	2.28311
112	2.22222	2.73973
113	2.96296	3.19635
114	2.96296	3.65297
115	4.44444	3.42466
116	5.18519	3.19635
117	5.18519	2.96804
118	5.92593	2.51142
119	6.66667	3.42466
120	7.40741	3.65297
121	8.88889	3.42466
122	8.88889	3.65297
123	8.14815	3.88128
124	8.14815	3.65297
125	7.40741	3.88128
126	7.40741	4.3379
127	9.62963	4.10959
128	10.3704	4.3379
129	10.3704	3.65297
130	11.1111	3.88128
131	9.62963	4.3379
132	10.3704	4.3379
133	11.1111	5.02283
134	13.3333	5.25114
135	14.0741	5.47945
136	14.8148	6.16438
137	14.0741	6.16438
138	13.3333	7.76256
139	13.3333	8.21918
140	12.5926	7.53425
141	12.5926	7.30594
142	11.1111	6.84932
143	11.1111	5.93607
144	13.3333	6.16438
145	12.5926	6.621
146	11.8519	6.621
147	10.3704	6.84932
148	11.1111	5.93607
149	11.1111	5.70776
150	12.5926	5.93607
151	14.0741	5.47945
152	16.2963	6.16438
153	18.5185	6.16438
154	14.8148	6.16438
155	16.2963	5.93607
156	16.2963	5.02283
157	19.2593	5.47945
158	19.2593	5.25114
159	20	4.79452
160	18.5185	5.25114
161	17.7778	6.16438
162	17.7778	5.70776
163	16.2963	5.70776
164	17.7778	5.93607
165	17.037	5.93607
166	17.037	6.621
167	16.2963	6.84932
168	16.2963	7.30594
169	15.5556	7.76256
170	15.5556	7.99087
171	15.5556	7.76256
172	17.037	7.53425
173	17.037	8.6758
174	14.8148	8.6758
175	17.037	8.21918
176	17.037	7.53425
177	17.037	6.621
178	15.5556	7.30594
179	16.2963	7.53425
180	16.2963	7.30594
181	16.2963	7.76256
182	13.3333	7.99087
183	12.5926	6.621
184	14.0741	7.53425
185	10.3704	8.44749
186	10.3704	9.58904
187	9.62963	10.7306
188	9.62963	8.90411
189	9.62963	9.36073
190	10.3704	9.58904
191	9.62963	9.36073
192	10.3704	10.0457
193	11.8519	10.9589
194	11.1111	9.58904
195	11.8519	9.58904
196	11.1111	8.6758
197	10.3704	7.99087
198	12.5926	8.6758
199	11.1111	8.21918
200	9.62963	8.44749

## Sheet: Fig1E
Random	Self-generated
8.19588	12.1687
2.68041	5.54217
5.87629	3.07229
8.86598	2.8012
8.86598	8.40361
10.7732	7.74096
9.69072	8.07229
10.6701	11.6265
23.5567	20.753
29.1237	25.3012
13.4021	14.2169
5.6701	4.57831
7.93814	8.46386
9.63918	12.8916
5.97938	10.6325
19.7938	1.83735
7.93814	7.6506
12.6804	13.4036
4.79381	4.45783
12.4742	12.4398
6.18557	9.30723
11.2887	6.89759
28.9691	21.8675
58.5567	64.1265
9.27835	8.55422
21.3253	9.84456
7.43976	4.54663
6.80723	4.13212
13.8855	14.0544
4.36747	3.93782
4.93976	4.90933
0	2.48705
8.58434	4.39119
10.1807	7.07254
10.5723	5.14249
29.9699	15.5052
2.43976	1.50259
20.994	8.60104
22.0783	7.92746
59.8193	68.2642
14.1265	8.87306
10.0602	7.27979
18.9241	2.4581
5.88608	3.04469
7.91139	2.3743
18.7975	5.39106
16.5823	0.893855
14.3038	1.06145
13.5443	4.97207
8.86076	7.26257
24.557	1.84358
17.9114	4.52514
14.8101	3.60335
17.9114	2.93296
11.962	2.6257
18.7975	7.12291
6.83544	4.77654
8.22785	4.16201
11.5823	5.27933
7.02532	3.54749
7.64151	4.57447
2.0283	3.78419
2.0283	4.33131
1.50943	3.1307
15.4245	12.3404
12.3113	8.46505
21.2264	15.8207
2.9717	2.55319
17.9245	11.7173
5.33019	4.48328
10.9906	10.6535
19.6226	7.37082
9.81132	6.41337
8.67925	6.99088
8.91509	0
11.0849	7.56839
15.9434	11.1702
20.0943	14.924
15.2358	16.1094
6.98113	4.87842
10.3302	0
13.6792	9.68085
3.77358	0.425532
12.0755	5.77508
9.43396	5.10638
2.45283	2.72036
10.3302	3.98176
7.92453	5.31915
13.2547	10.7295
3.39623	1.99088
20.4245	22.5836
12.9717	6.82371
8.4434	8.49544
24.1038	16.8845
5.47619	3.46395
20	14.4357
31.369	30.7837
8.45238	6.8652
10.5357	6.05016
10.4762	7.17868
4.52381	4.62382
6.72619	7.30408
25.1786	21.0031
3.9881	1.95925
10.1786	7.97806
6.78571	9.98433
2.32143	2.7116
4.94048	5.03135
4.93852	3.42294
4.79508	5.82437
5.69672	1.72043
5.10246	3.04659
3.83197	1.59498
34.4672	16.9534
5.32787	3.70968
21.5164	10.914
8.5041	3.33333
8.75	0
0.122951	7.04301
4.18033	1.2724
7.68443	0.358423
7.52049	1.16487
21.7213	1.93548
7.58197	3.44086
12.3361	7.77778
5.67623	3.44086
4.40574	0.483871
5.2459	0.681004
20.4688	12.6087
12.0833	10
5.83333	0
22.9167	22.4457
14.0104	10.5797
16.3542	15
15.1562	5.47101
18.9583	24.3659
6.35417	2.55435
7.34375	4.27536
6.09375	5.76087
7.34375	8.49638
9.53125	13.8587
5.67708	3.62319
3.68	0.850202
36.28	27.7935
5.76	5.2834
5.32	6.33603
3.72	4.49393
3.96	0.951417
6	1.84211
20.6	12.4089
7.04	1.51822
12.52	2.87449
13.24	2.44939
4.88	2.24696
12.6	3.27935
15.64	15.587
19.76	4.45344
13.04	5.16194
49.32	38.6842
26	14.3117
9.16	7.59109
10.96	0
15.32	4.10931
6.96	0
13.84	3.15789
83.56	56.0931
10.12	1.82186
2.96	3.2996
6.8	1.72065
23.52	28.664
19.64	18.6437
9.22078	1.55941
6.49351	6.43564
13.3117	10.0743
6.36364	2.15347
7.92208	1.08911
5.97403	5.17327
7.20779	7.79703
6.62338	5.89109
30.7792	18.8366
10.3247	5.61881
2.53247	3.39109
28.8312	18.3416
27.4675	9.05941
33.2468	28.8861
48.8961	50.3218
38.961	24.4059

## Sheet: Fig1C
Time	Random	Self-generated
-100	0	3.76176
-99	0	3.44828
-98	0	3.1348
-97	0	3.44828
-96	0	3.76176
-95	1.19048	3.44828
-94	2.38095	3.44828
-93	2.38095	3.44828
-92	2.38095	3.1348
-91	2.38095	3.44828
-90	2.38095	4.07524
-89	2.38095	3.76176
-88	2.38095	4.07524
-87	2.38095	3.76176
-86	2.38095	3.76176
-85	1.19048	4.07524
-84	0	3.76176
-83	0	3.1348
-82	0	3.1348
-81	0	2.82132
-80	1.19048	2.82132
-79	1.19048	2.82132
-78	2.38095	2.50784
-77	2.38095	3.44828
-76	2.38095	3.1348
-75	2.38095	3.1348
-74	2.38095	3.44828
-73	2.38095	4.07524
-72	2.38095	4.07524
-71	2.38095	4.07524
-70	1.19048	2.82132
-69	1.19048	3.44828
-68	0	3.44828
-67	1.19048	2.50784
-66	1.19048	3.1348
-65	1.19048	3.1348
-64	1.19048	2.50784
-63	1.19048	1.88088
-62	1.19048	2.50784
-61	1.19048	2.19436
-60	1.19048	2.50784
-59	2.38095	1.88088
-58	2.38095	1.88088
-57	1.19048	2.82132
-56	1.19048	2.50784
-55	2.38095	2.19436
-54	2.38095	2.19436
-53	2.38095	2.19436
-52	2.38095	1.5674
-51	2.38095	1.5674
-50	2.38095	1.5674
-49	1.19048	1.88088
-48	1.19048	2.19436
-47	1.19048	1.25392
-46	1.19048	1.25392
-45	1.19048	1.5674
-44	1.19048	1.88088
-43	1.19048	2.19436
-42	2.38095	2.19436
-41	2.38095	2.19436
-40	2.38095	2.19436
-39	2.38095	1.88088
-38	2.38095	1.88088
-37	2.38095	1.88088
-36	2.38095	1.88088
-35	3.57143	1.88088
-34	4.7619	2.19436
-33	4.7619	2.19436
-32	3.57143	2.82132
-31	3.57143	2.82132
-30	4.7619	2.82132
-29	5.95238	2.82132
-28	5.95238	3.44828
-27	7.14286	3.76176
-26	8.33333	4.07524
-25	9.52381	3.76176
-24	9.52381	3.44828
-23	9.52381	3.1348
-22	10.7143	2.50784
-21	10.7143	2.82132
-20	9.52381	3.44828
-19	8.33333	4.38871
-18	9.52381	3.44828
-17	8.33333	3.1348
-16	7.14286	2.50784
-15	4.7619	2.50784
-14	4.7619	2.50784
-13	4.7619	2.50784
-12	3.57143	2.50784
-11	3.57143	2.50784
-10	4.7619	1.88088
-9	4.7619	1.25392
-8	4.7619	1.25392
-7	4.7619	1.88088
-6	4.7619	1.88088
-5	3.57143	1.88088
-4	2.38095	1.5674
-3	2.38095	1.5674
-2	2.38095	1.88088
-1	2.38095	1.88088
-5.45397e-16	2.38095	1.5674
1	2.38095	1.88088
2	1.19048	1.88088
3	1.19048	1.5674
4	2.38095	2.19436
5	3.57143	3.1348
6	3.57143	4.38871
7	4.7619	5.32915
8	5.95238	7.21003
9	8.33333	7.52351
10	9.52381	10.6583
11	14.2857	13.7931
12	16.6667	17.8683
13	17.8571	22.2571
14	19.0476	24.4514
15	21.4286	28.2132
16	27.381	29.7806
17	33.3333	30.721
18	34.5238	31.0345
19	38.0952	32.9154
20	41.6667	32.6019
21	45.2381	32.9154
22	48.8095	31.9749
23	51.1905	30.094
24	53.5714	31.348
25	54.7619	29.1536
26	54.7619	28.2132
27	48.8095	27.8997
28	48.8095	28.2132
29	45.2381	30.4075
30	41.6667	29.7806
31	36.9048	27.2727
32	33.3333	26.3323
33	34.5238	25.7053
34	33.3333	23.8245
35	29.7619	23.1975
36	27.381	22.5705
37	26.1905	23.1975
38	23.8095	21.3166
39	21.4286	19.4357
40	19.0476	18.1818
41	17.8571	18.4953
42	17.8571	17.2414
43	13.0952	15.3605
44	10.7143	14.1066
45	9.52381	12.8527
46	7.14286	11.5987
47	8.33333	10.0313
48	8.33333	10.3448
49	8.33333	7.52351
50	9.52381	7.52351
51	7.14286	5.64263
52	7.14286	5.64263
53	7.14286	5.64263
54	5.95238	4.70219
55	5.95238	4.38871
56	4.7619	5.01567
57	3.57143	4.38871
58	4.7619	3.76176
59	4.7619	4.07524
60	3.57143	4.07524
61	3.57143	4.07524
62	1.19048	3.44828
63	3.57143	3.1348
64	3.57143	3.1348
65	3.57143	3.1348
66	3.57143	3.44828
67	3.57143	3.44828
68	4.7619	2.82132
69	4.7619	2.50784
70	4.7619	1.5674
71	4.7619	1.88088
72	4.7619	2.50784
73	2.38095	2.82132
74	3.57143	3.44828
75	3.57143	3.1348
76	4.7619	2.50784
77	4.7619	3.1348
78	3.57143	3.1348
79	3.57143	3.44828
80	3.57143	4.07524
81	3.57143	3.76176
82	3.57143	2.82132
83	3.57143	2.82132
84	2.38095	2.19436
85	3.57143	2.82132
86	2.38095	2.50784
87	2.38095	2.19436
88	1.19048	2.50784
89	1.19048	2.19436
90	2.38095	1.5674
91	2.38095	1.5674
92	3.57143	1.5674
93	3.57143	1.25392
94	3.57143	1.5674
95	2.38095	1.25392
96	3.57143	1.5674
97	3.57143	1.5674
98	3.57143	1.25392
99	3.57143	1.5674
100	3.57143	1.88088
101	3.57143	2.19436
102	2.38095	2.82132
103	3.57143	2.82132
104	4.7619	2.50784
105	4.7619	2.19436
106	5.95238	1.88088
107	5.95238	1.5674
108	5.95238	1.5674
109	5.95238	1.5674
110	4.7619	1.25392
111	4.7619	0.940439
112	5.95238	0.31348
113	5.95238	0.626959
114	4.7619	0.940439
115	4.7619	1.25392
116	3.57143	1.88088
117	3.57143	2.19436
118	4.7619	2.50784
119	7.14286	2.82132
120	8.33333	3.1348
121	9.52381	3.44828
122	8.33333	3.76176
123	7.14286	3.44828
124	7.14286	3.76176
125	7.14286	4.70219
126	5.95238	5.01567
127	7.14286	5.01567
128	5.95238	5.01567
129	5.95238	5.95611
130	5.95238	5.95611
131	4.7619	6.58307
132	4.7619	7.21003
133	4.7619	7.52351
134	4.7619	7.21003
135	5.95238	6.89655
136	7.14286	6.58307
137	7.14286	7.21003
138	8.33333	7.83699
139	8.33333	6.89655
140	7.14286	7.52351
141	7.14286	7.83699
142	7.14286	7.52351
143	9.52381	7.83699
144	10.7143	7.83699
145	9.52381	7.52351
146	9.52381	7.52351
147	10.7143	6.58307
148	9.52381	6.26959
149	9.52381	6.26959
150	10.7143	5.64263
151	11.9048	4.70219
152	13.0952	4.70219
153	11.9048	5.01567
154	14.2857	5.95611
155	16.6667	5.32915
156	16.6667	5.95611
157	14.2857	6.58307
158	15.4762	6.89655
159	14.2857	6.58307
160	15.4762	6.26959
161	15.4762	6.26959
162	14.2857	5.95611
163	13.0952	6.58307
164	9.52381	5.95611
165	7.14286	6.26959
166	7.14286	5.64263
167	7.14286	5.01567
168	7.14286	4.38871
169	5.95238	4.38871
170	3.57143	4.70219
171	2.38095	4.70219
172	3.57143	4.70219
173	5.95238	3.44828
174	5.95238	3.1348
175	5.95238	2.82132
176	5.95238	2.50784
177	7.14286	3.44828
178	5.95238	3.76176
179	5.95238	3.44828
180	5.95238	3.44828
181	8.33333	3.76176
182	7.14286	3.76176
183	4.7619	4.07524
184	5.95238	4.38871
185	7.14286	5.32915
186	5.95238	5.64263
187	4.7619	4.70219
188	4.7619	4.38871
189	4.7619	5.64263
190	5.95238	5.64263
191	3.57143	5.95611
192	4.7619	6.89655
193	4.7619	6.58307
194	3.57143	5.95611
195	2.38095	5.01567
196	3.57143	5.01567
197	3.57143	5.32915
198	3.57143	5.32915
199	3.57143	4.07524
200	2.38095	5.01567

## Sheet: Fig1F
Random	Self-generated
9.29167	7.21983
3.5	1.55172
3.41667	2.4569
29.9167	23.944
9.66667	7.06897
24.7083	19.0086
9.08333	1.93966
5.125	0
41.625	27.5216
24.5417	14.2026
7.875	5.51724
7.54167	4.18103
6.75	6.37931
8.25	5.25862
6.5	2.60776
8.29167	1.01293
34.1803	38.9456
20.082	23.1973
2.0082	3.26531
13.7295	10.1871
0.122951	2.48299
13.5656	3.80952
3.97541	5.2381
2.95082	3.09524
14.7131	9.47279
6.63934	6.34354
11.3525	15.8673
36.6803	23.6054
9.05738	9.60884
12.1311	11.3946
4.05738	4.81293
4.34426	3.5034
18.2377	9.42177
11.3525	5.44218
2.13115	2.77211
13.9344	14.6599
10.4918	9.65986
25.4098	19.4728
7.04918	5.62925
34.3033	37.483
13.7295	14.0306
10.8607	19.915
2.70492	5.34014
26.1475	17.8231
22.541	20.2891
22.377	22.7891
5.91837	5.9887
13.8265	12.2881
7.5	5.36723
2.90816	4.9435
5.5102	4.12429
7.55102	3.27684
36.2245	23.2486
10.9694	5.39548
0.459184	4.91525
10.5102	9.23729
8.67347	4.20904
5.20408	8.53107
18.5185	17.0205
7.37037	5.84475
5.88889	5.34247
6.59259	5.11416
12.8148	6.49543
9.77778	4.94292
5.18519	5.52511
10.963	5.93607
2.25926	3.00228
1.03704	4.77169
29.0741	40.7078
8.66667	9.16667
4.85185	6.28995
14.1481	10.6279
5.55556	2.38584
8.85185	6.19863
17.1481	9.15525
36.7778	32.2489
16.963	9.29224
9.25926	8.75571
0.148148	2.02055
9.18519	6.03881
6.37037	3.24201
4.62963	0.844749
27.1053	11.4937
13.4868	8.22785
19.1009	10.2658
54.4079	46.0759
3.46491	3.62025
3.85965	3.68354
6.82018	4.06329
51.2281	48.5443
0.614035	6.6962
8.15789	7.73418
8.22368	4.82278
4.01316	3.6962
14.6491	11.1139
17.1569	16.1875
13.5294	6.5
4.11765	2.4375
12.8431	17.1875
21.4706	21.4062
6.37255	5.4375
15.7843	19.25
15.6863	19.7812
0.392157	4.8125
7.84314	13.0625
17.451	12.1875
8.03922	13.9375
30.6863	40.1562
8.62745	9
13.9216	5.34375
22.8431	16.4375
13.7255	3.4375
17.549	21.0312
26.0784	20.1563
14.2157	19.9375
11.5686	13.625
16.5686	8.21875
28.9216	27.4687
15.4902	12.1875
7.60504	0
6.63866	6.90821
6.97479	2.56039
11.5126	10.9903
2.56303	7.343
16.5126	24.686
7.60504	4.58937
0	7.02899
2.43697	2.89855
10.7983	17.0773
15.5882	4.58937
9.41176	12.4879
6.0084	11.3043
10.4622	17.9227
11.3866	5.04831
19.7899	23.7923
7.01681	10.7005
9.20168	6.11111
9.78992	4.83092
16.6387	0
27.479	13.8406
8.78151	8.71981
11.5126	7.97101
7.85714	14.7585
4.53782	6.03865
8.48739	10.8937
3.36134	9.71014
2.28972	3.33916
1.72897	2.22028
3.08411	2.5
2.24299	3.25175
0.841121	1.55594
4.6729	5.05245
18.3178	12.2203
7.33645	1.74825
8.31776	6.11888
6.49533	10
4.95327	1.59091
2.52336	3.63636
11.4019	9.87762
21.4019	8.4965
2.8972	6.67832
27.2897	13.7937
35	34.8951
14.9533	14.0734
48.3178	24.3706
0.654206	3.1993
12.9439	2.04545
23.5047	7.55245
15.3738	16.3462
7.57009	5.75175
9.01869	5.4021
2.1028	6.43357
4.06542	12.7448
0.821918	5.5364
3.08219	3.88889
31.9863	21.5326
1.36986	1.4751
2.32877	3.23755
12.1233	3.86973
7.32877	6.13027
8.63014	4.15709
7.46575	5.72797
7.67123	5.47893
16.1644	17.2797
4.17808	7.22222
23.9041	9.88506
60.2055	51.4368
22.5342	8.31418
11.7123	4.61686
11.5068	9.08046
9.72603	1.0728
8.28767	2.33716
12.0548	11.4943
13.4932	1.91571
25.6849	12.6054
8.08219	0
13.7671	8.08429

## Sheet: Fig1G
WT	DF16
0.195084	-0.125479
0.348036	-0.385666
-0.313346	-0.163405
-0.519815	-0.110892
-0.0267734	-0.15522
-0.163779	-0.130378
-0.0911125	-0.648071
0.0428945	-1
-0.0632748	-0.203965
-0.0702345	-0.266855
0.0295017	-0.176054
-0.106533	-0.286677
0.0320516	-0.0282337
0.144353	-0.221442
0.280109	-0.427354
-0.83012	-0.782273
-0.0184455	0.065165
0.0277259	0.0719817
-0.036316	0.238382
-0.00138347	-0.148116
0.201491	0.905638
-0.24145	-0.561496
-0.139695	0.137047
0.0453999	0.0238864
-0.0406074	-0.216669
-0.368328	-0.0227844
-0.241368	0.165868
-0.24454	-0.216882
0.00604375	0.0295436
-0.0517316	-0.03131
-0.00308989	0.0851773
1	-0.107148
-0.323158	-0.318731
-0.180151	-0.351915
-0.345522	0.130722
-0.31808	0.02537
-0.237718	-0.0412839
-0.418751	-0.132279
-0.471604	-0.111996
0.0659333	0.0442942
-0.228415	0.0108466
-0.160348	0.294204
-0.770079	0.327558
-0.318157	-0.189317
-0.538329	-0.0525768
-0.554246	0.00912334
-0.897706	0.00590685
-0.861837	-0.0589092
-0.462954	-0.165752
-0.0991228	0.259224
-0.860338	-0.143849
-0.596628	-0.39474
-0.608618	-0.218181
-0.718585	-0.340602
-0.640013	0.829123
-0.450401	-0.0644596
-0.177309	-0.34655
-0.328158	0.242225
-0.373805	-0.04215
-0.328941	-0.115445
-0.251068	-0.0486516
0.302089	-0.126289
0.36213	-0.327255
0.349401	-0.328439
-0.111079	0.0317385
-0.185127	-0.297466
-0.145916	0.141218
-0.0757493	0.642938
-0.209407	0.166715
-0.0863003	0.0280374
-0.0155734	0.129073
-0.453881	-0.142085
-0.209431	-0.399138
-0.107744	-0.176288
-1	-0.303873
-0.18852	-0.0656112
-0.176044	-0.29216
-0.147646	-0.0279518
0.0278694	0.863376
-0.177301	-0.206672
-1	-0.325451
-0.171163	-0.691381
-0.797323	-0.404457
-0.352953	-0.242186
-0.297626	-0.300853
0.0517155	-0.0829183
-0.443575	0.0219248
-0.196726	-0.0233462
-0.105287	-0.253309
-0.260872	-0.0268989
0.0502012	0.832007
-0.310577	-0.0266622
0.0030725	-0.260676
-0.17613	-0.0411131
-0.225079	-0.13722
-0.161584	-0.0290713
-0.0094179	-0.350954
-0.103618	-0.25631
-0.270444	0.144664
-0.186776	-0.00150054
0.0109334	-0.079174
0.0411884	0.0989226
-0.0904132	0.115457
-0.341135	0.849305
-0.121196	0.249663
0.190734	-0.177589
0.077522	0.268388
0.00911285	0.133676
-0.181258	0.0211346
0.096925	-0.445247
-0.536094	-0.163074
-0.252283	-0.599429
-0.412199	0.0902594
-0.340599	-0.12809
-0.179052	0.167534
-0.326929	0.0816227
-0.436815	-0.33686
-1	-0.0257636
0.965685	-0.119327
-0.533297	-1
-0.910872	0.0198981
-0.731762	-0.46296
-0.83637	-0.0232088
-0.375685	0.482532
-0.226624	0.19839
-0.245185	-0.247299
-0.802082	1
-0.770199	0.0865099
-0.237626	0.22525
-0.0943396	-0.545102
-1	0.140466
-0.0103834	0.305898
-0.139516	0.262834
-0.0431894	-0.385659
-0.469536	0.0918346
0.124817	0.207914
-0.426538	-0.201829
-0.264081	-0.339173
-0.0280802	-1
0.0727663	-0.330071
0.185013	-0.00352578
-0.220842	-0.181773
-0.624651	0.305157
-0.132449	0.141903
-0.0431569	0.124158
0.0871679	0.485698
0.0942213	0.186439
-0.612569	0.124405
-0.530201	-0.104603
-0.248148	0.183586
-0.645202	0.298207
-0.626556	0.0390269
-0.687764	-0.199668
-0.369447	-0.615122
-0.586966	-0.152312
-0.00169582	0.212465
-0.632151	-0.513794
-0.432814	0.18069
-0.120855	-0.0716298
-0.289947	-0.431641
-0.09366	0.394874
-1	-0.328503
-0.576999	-0.00150075
-1	-0.0303116
-0.628437	-0.329449
-0.196679	0.660462
-0.694878	-0.727079
0.0542519	-0.513641
-0.596123	0.0306533
0.0985737	-0.136494
-0.0260235	-0.25079
-0.71069	0.507331
-0.00447539	0.516314
-0.138435	0.741467
-0.49432	0.115721
-0.758276	-0.195328
-0.0718344	0.0369892
0.0392699	0.163264
-0.0585153	-0.516072
-0.240701	-0.0890479
-0.295159	-0.349806
0.14495	-0.131713
-0.222365	-0.166713
-0.50396	0.0333485
-0.0701821	0.267023
0.0143692	-0.414898
-0.229695	-0.0785428
	-0.460966
	-0.434527
	-0.117859
	-0.801312
	-0.560056
	-0.0238032
	-0.75135
	-0.34159
	-1
	-0.260067

## Sheet: Fig1H Random
WT	DF16
8.19588	9.29167
2.68041	3.5
5.87629	3.41667
8.86598	29.9167
8.86598	9.66667
10.7732	24.7083
9.69072	9.08333
10.6701	5.125
23.5567	41.625
29.1237	24.5417
13.4021	7.875
5.6701	7.54167
7.93814	6.75
9.63918	8.25
5.97938	6.5
19.7938	8.29167
7.93814	34.1803
12.6804	20.082
4.79381	2.0082
12.4742	13.7295
6.18557	0.122951
11.2887	13.5656
28.9691	3.97541
58.5567	2.95082
9.27835	14.7131
21.3253	6.63934
7.43976	11.3525
6.80723	36.6803
13.8855	9.05738
4.36747	12.1311
4.93976	4.05738
0	4.34426
8.58434	18.2377
10.1807	11.3525
10.5723	2.13115
29.9699	13.9344
2.43976	10.4918
20.994	25.4098
22.0783	7.04918
59.8193	34.3033
14.1265	13.7295
10.0602	10.8607
18.9241	2.70492
5.88608	26.1475
7.91139	22.541
18.7975	22.377
16.5823	5.91837
14.3038	13.8265
13.5443	7.5
8.86076	2.90816
24.557	5.5102
17.9114	7.55102
14.8101	36.2245
17.9114	10.9694
11.962	0.459184
18.7975	10.5102
6.83544	8.67347
8.22785	5.20408
11.5823	18.5185
7.02532	7.37037
7.64151	5.88889
2.0283	6.59259
2.0283	12.8148
1.50943	9.77778
15.4245	5.18519
12.3113	10.963
21.2264	2.25926
2.9717	1.03704
17.9245	29.0741
5.33019	8.66667
10.9906	4.85185
19.6226	14.1481
9.81132	5.55556
8.67925	8.85185
8.91509	17.1481
11.0849	36.7778
15.9434	16.963
20.0943	9.25926
15.2358	0.148148
6.98113	9.18519
10.3302	6.37037
13.6792	4.62963
3.77358	27.1053
12.0755	13.4868
9.43396	19.1009
2.45283	54.4079
10.3302	3.46491
7.92453	3.85965
13.2547	6.82018
3.39623	51.2281
20.4245	0.614035
12.9717	8.15789
8.4434	8.22368
24.1038	4.01316
5.47619	14.6491
20	17.1569
31.369	13.5294
8.45238	4.11765
10.5357	12.8431
10.4762	21.4706
4.52381	6.37255
6.72619	15.7843
25.1786	15.6863
3.9881	0.392157
10.1786	7.84314
6.78571	17.451
2.32143	8.03922
4.94048	30.6863
4.93852	8.62745
4.79508	13.9216
5.69672	22.8431
5.10246	13.7255
3.83197	17.549
34.4672	26.0784
5.32787	14.2157
21.5164	11.5686
8.5041	16.5686
8.75	28.9216
0.122951	15.4902
4.18033	7.60504
7.68443	6.63866
7.52049	6.97479
21.7213	11.5126
7.58197	2.56303
12.3361	16.5126
5.67623	7.60504
4.40574	0
5.2459	2.43697
20.4688	10.7983
12.0833	15.5882
5.83333	9.41176
22.9167	6.0084
14.0104	10.4622
16.3542	11.3866
15.1562	19.7899
18.9583	7.01681
6.35417	9.20168
7.34375	9.78992
6.09375	16.6387
7.34375	27.479
9.53125	8.78151
5.67708	11.5126
3.68	7.85714
36.28	4.53782
5.76	8.48739
5.32	3.36134
3.72	2.28972
3.96	1.72897
6	3.08411
20.6	2.24299
7.04	0.841121
12.52	4.6729
13.24	18.3178
4.88	7.33645
12.6	8.31776
15.64	6.49533
19.76	4.95327
13.04	2.52336
49.32	11.4019
26	21.4019
9.16	2.8972
10.96	27.2897
15.32	35
6.96	14.9533
13.84	48.3178
83.56	0.654206
10.12	12.9439
2.96	23.5047
6.8	15.3738
23.52	7.57009
19.64	9.01869
9.22078	2.1028
6.49351	4.06542
13.3117	0.821918
6.36364	3.08219
7.92208	31.9863
5.97403	1.36986
7.20779	2.32877
6.62338	12.1233
30.7792	7.32877
10.3247	8.63014
2.53247	7.46575
28.8312	7.67123
27.4675	16.1644
33.2468	4.17808
48.8961	23.9041
38.961	60.2055
	22.5342
	11.7123
	11.5068
	9.72603
	8.28767
	12.0548
	13.4932
	25.6849
	8.08219
	13.7671

## Sheet: Fig1H Lever
WT	DF16
12.1687	7.21983
5.54217	1.55172
3.07229	2.4569
2.8012	23.944
8.40361	7.06897
7.74096	19.0086
8.07229	1.93966
11.6265	0
20.753	27.5216
25.3012	14.2026
14.2169	5.51724
4.57831	4.18103
8.46386	6.37931
12.8916	5.25862
10.6325	2.60776
1.83735	1.01293
7.6506	38.9456
13.4036	23.1973
4.45783	3.26531
12.4398	10.1871
9.30723	2.48299
6.89759	3.80952
21.8675	5.2381
64.1265	3.09524
8.55422	9.47279
9.84456	6.34354
4.54663	15.8673
4.13212	23.6054
14.0544	9.60884
3.93782	11.3946
4.90933	4.81293
2.48705	3.5034
4.39119	9.42177
7.07254	5.44218
5.14249	2.77211
15.5052	14.6599
1.50259	9.65986
8.60104	19.4728
7.92746	5.62925
68.2642	37.483
8.87306	14.0306
7.27979	19.915
2.4581	5.34014
3.04469	17.8231
2.3743	20.2891
5.39106	22.7891
0.893855	5.9887
1.06145	12.2881
4.97207	5.36723
7.26257	4.9435
1.84358	4.12429
4.52514	3.27684
3.60335	23.2486
2.93296	5.39548
2.6257	4.91525
7.12291	9.23729
4.77654	4.20904
4.16201	8.53107
5.27933	17.0205
3.54749	5.84475
4.57447	5.34247
3.78419	5.11416
4.33131	6.49543
3.1307	4.94292
12.3404	5.52511
8.46505	5.93607
15.8207	3.00228
2.55319	4.77169
11.7173	40.7078
4.48328	9.16667
10.6535	6.28995
7.37082	10.6279
6.41337	2.38584
6.99088	6.19863
0	9.15525
7.56839	32.2489
11.1702	9.29224
14.924	8.75571
16.1094	2.02055
4.87842	6.03881
0	3.24201
9.68085	0.844749
0.425532	11.4937
5.77508	8.22785
5.10638	10.2658
2.72036	46.0759
3.98176	3.62025
5.31915	3.68354
10.7295	4.06329
1.99088	48.5443
22.5836	6.6962
6.82371	7.73418
8.49544	4.82278
16.8845	3.6962
3.46395	11.1139
14.4357	16.1875
30.7837	6.5
6.8652	2.4375
6.05016	17.1875
7.17868	21.4062
4.62382	5.4375
7.30408	19.25
21.0031	19.7812
1.95925	4.8125
7.97806	13.0625
9.98433	12.1875
2.7116	13.9375
5.03135	40.1562
3.42294	9
5.82437	5.34375
1.72043	16.4375
3.04659	3.4375
1.59498	21.0312
16.9534	20.1563
3.70968	19.9375
10.914	13.625
3.33333	8.21875
0	27.4687
7.04301	12.1875
1.2724	0
0.358423	6.90821
1.16487	2.56039
1.93548	10.9903
3.44086	7.343
7.77778	24.686
3.44086	4.58937
0.483871	7.02899
0.681004	2.89855
12.6087	17.0773
10	4.58937
0	12.4879
22.4457	11.3043
10.5797	17.9227
15	5.04831
5.47101	23.7923
24.3659	10.7005
2.55435	6.11111
4.27536	4.83092
5.76087	0
8.49638	13.8406
13.8587	8.71981
3.62319	7.97101
0.850202	14.7585
27.7935	6.03865
5.2834	10.8937
6.33603	9.71014
4.49393	3.33916
0.951417	2.22028
1.84211	2.5
12.4089	3.25175
1.51822	1.55594
2.87449	5.05245
2.44939	12.2203
2.24696	1.74825
3.27935	6.11888
15.587	10
4.45344	1.59091
5.16194	3.63636
38.6842	9.87762
14.3117	8.4965
7.59109	6.67832
0	13.7937
4.10931	34.8951
0	14.0734
3.15789	24.3706
56.0931	3.1993
1.82186	2.04545
3.2996	7.55245
1.72065	16.3462
28.664	5.75175
18.6437	5.4021
1.55941	6.43357
6.43564	12.7448
10.0743	5.5364
2.15347	3.88889
1.08911	21.5326
5.17327	1.4751
7.79703	3.23755
5.89109	3.86973
18.8366	6.13027
5.61881	4.15709
3.39109	5.72797
18.3416	5.47893
9.05941	17.2797
28.8861	7.22222
50.3218	9.88506
24.4059	51.4368
	8.31418
	4.61686
	9.08046
	1.0728
	2.33716
	11.4943
	1.91571
	12.6054
	0
	8.08429

## Sheet: Fig1I
Early	Late
-0.117002	-0.336638
0.0117808	-0.298044
-0.440736	-0.0870359
0.193709	-0.0725648
-0.344683	0.0259067
-0.421984	0.0576441
0.19721	1
0.286224	-0.308487
0.735837	-0.162088
-0.0107784	-0.27767
0.151162	0.918755
-0.183027	-0.422283
-0.300176	-0.357354
-0.796364	-0.405821
0.0712517	1
-0.230826	-0.76055
-0.124077	-0.468849
-0.0136792	0.140464
-0.0516479	-0.299112
-0.356203	-0.0828533
-0.699125	-0.763547
-0.124428	-1
-0.138813	-1
-0.22738	-0.754939
-0.967095	-0.706932
-0.679688	-1
-0.483912	-0.679557
-0.184923	-0.269759
-0.844191	-0.797997
-0.613631	-0.702306
-0.400957	-1
-0.568917	-0.844903
-0.482949	-0.783721
-0.351837	-0.701276
-0.203469	-0.421687
0.0849816	-0.441068
-0.0108259	-0.401912
-0.267208	-0.0740389
0.0262886	-0.60274
-0.101215	-0.0936176
-0.117431	-0.0226793
0.808982	-0.361417
-0.0673888	-0.590493
-0.321101	-0.128238
-0.158769	-0.13834
-0.528662	1
-0.0632911	-0.278863
0.169117	0.0340688
0.11131	-0.089161
-0.230491	-0.120753
0.0269916	0.48762
-0.252379	-0.784387
-0.00820164	-0.15891
0.112628	-0.256042
0.372385	-0.158643
0.291139	0.0334653
-0.36891	-1
-0.296945	0.178841
-1	-0.419769
-0.193323	-0.380092
-0.179941	-0.220095
-0.082218	-0.347455
-0.307457	-0.697917
-1	-1
0.43072	0.810555
1	-0.0326194
-1	-0.783293
-0.823708	1
-0.552334	-0.754048
-0.0985117	-0.322132
-0.183206	-0.192105
-0.242775	-0.367223
-0.533333	-1
1	-0.447859
-0.0718149	-0.132927
-0.140917	-0.0659626
-0.117084	-0.0251787
-0.0968881	-0.17399
0.132231	1
-0.76259	0.537295
0.0174409	-0.463803
-0.452282	-0.676702
0.0405641	-0.142629
0.0707965	-0.60869
0.294118	-0.331049
0.165205	1
1	-0.198254
-0.0294118	-0.000435764
-0.144689	-0.277854
-0.0622629	0.0488071
0.342723	0.1249
-0.486521	-1
0.0390735	-0.115959
-0.067657	-0.332609
-1	0.643059
0.0360648	-0.253848
0.323519	-0.173913
-0.104057	-0.744898
1	-0.578342
-0.29589	-0.870816
-0.117114	-0.186047
-0.0836609	-0.544984
-0.332152	-0.184953
-0.125364	-0.709763
-0.386826	-0.658211
-1	-0.873817
-0.161273	-0.877067
-1	-0.195804
-0.0735318	-0.204771
-0.252751	-1
-0.154025	-0.310225
0.0449927	-0.130399
-0.309043	-0.651288
0.0923159	-0.243141
1	-1
-0.371063	-0.486859
-0.247173	-1
-0.197899	-1
-0.0378375	-0.264731
-0.656652	-0.760694
0.513241	-0.363891
0.42071	-0.577922
0.186106	0.0495665
-0.0341506	-0.127013
0.182149	-0.83627
-0.451576	0.124736
1	-0.787796
-0.0882525	0.0988529
-0.373103	0.212834
-0.765406	-1
-0.113479	-0.571647
-0.0825961	1
0.0416315	-0.623027
-0.211594	0.0324701
-0.32984	-0.209381
-0.20384	-0.497367
-0.43914	-0.127846
0.0387016	0.793258
-0.168525	-0.201353
-0.387705	-0.96688
-0.117239	-0.0176476
0.0700779	-0.443845
-0.12366	0.15524
-0.324561	-0.478312

## Sheet: Fig1J
Early	Late
0.191448	-0.0737514
-0.0130219	0.0562109
-0.500319	-0.655602
0.218978	0.192761
-0.177982	-0.100768
0.918102	0.471868
-0.414604	-0.815965
0.146877	0.0688895
0.000609137	-0.192495
-0.0735404	-0.356954
0.00825654	-0.0615578
1	0.720537
0.119219	0.241822
0.0303196	-0.255876
0.00790837	-0.0960829
-0.187969	-0.000711002
-0.0941245	0.401835
-0.0488083	-0.325676
-0.203271	-0.263706
-0.410092	-0.370382
0.54018	0.134995
0.0961357	-0.0368923
-0.0405817	-0.045977
-0.103533	-0.213117
-0.102213	-0.139711
-0.0170697	0.0243237
0.0373676	0.0564037
0.0974501	0.77683
-0.0718916	0.853942
-0.207766	-0.0880757
-0.120419	0.0659637
-0.0344131	0.00726205
-0.703422	-0.863755
-0.265794	0.0253105
-1	-0.114052
-0.0501931	-0.071127
-0.325444	0.617525
-0.346207	-0.098967
-0.619387	-0.226478
-0.17866	-0.249895
-0.215805	-0.191363
0.366985	1
-0.0808511	-0.277022
-0.285141	-0.360386
0.584416	-0.0234227
0.130836	-0.271197
1	0.0420168
-0.0869721	-0.478525
-0.174815	-0.504303
-0.076287	-0.330739
0.152915	0.251813
-0.0167598	-0.156405
-0.470061	0.652651
0.295517	1
0.259461	1
0.247917	0.153093
0.623472	-0.039801
0.231384	1
0.179396	-0.0585975
0.218274	-0.258584
1	-0.813362
-0.663445	-0.707155
0.234356	-0.397849
-0.189969	-0.264594
-0.0905263	-0.197708
-0.225712	-0.494688
-0.20263	0.105543
-0.0769231	0.179856
-0.138632	-0.175258
-0.140741	-1
-1	-0.785235
-0.182887	-0.490913
-0.182668	-0.388089
-0.272686	-0.395315
1	0.235723
1	-0.129846
-0.0701959	-0.06305
0.18743	-0.230501
0.0682377	-0.173171
-0.317303	-0.145117
0.317215	-0.272827
0.0447593	-0.0868697
0.228435	0.829459
-0.138444	-0.0643331
-0.260366	-0.298676
-0.252595	-0.176607
-0.16836	-0.237825
0.430731	-0.477966
-0.410925	-1
0.0574018	-0.908932
0.103055	-0.566971
0.229118	-0.220312
0.0984107	0.195557
-0.0833333	-0.740519
-0.345408	-0.175814
0.206751	1
1	-0.242083
0.319753	-1
-0.00263356	-0.0264338
0.325588	1
0.214891	-0.0145174
0.185113	0.16185
-0.00943651	0.287208
-0.0793438	0.0966405
0.311848	0.0205154
-0.252802	0.675301
0.122539	-0.07743
-0.255492	-0.190527
-0.575758	-0.9034
-0.931889	-0.402574
0.133555	-0.435325
-0.159236	-0.0100725
-0.155556	-0.560327
0.0615641	0.406463
0.0889181	0.0812026
0.0755556	0.290672
0.44609	0.344238
-0.141844	0.412533
1	0.210611
-0.0272139	0.356519
-0.188935	0.414238
0.446265	-0.27574
-0.072615	-0.558362
-1	-0.614408
-0.015532	-0.128052
-0.0143752	0.6985
-0.860526	-0.505837
-0.164713	0.349036
0.00246914	-0.072572
-0.479141	-0.32304
0.899008	0.0932423
-0.211493	-0.320189
-0.106479	0.0197935
-0.0853142	-0.0466425
-0.395751	-0.338413
0.66338	-0.208417
-0.753265	-0.687664
-0.005832	-0.614727
0.0197123	0.0475882
0.130348	-0.287992
0.498302	0.262871
0.269605	0.517407
1	0.944947
1	0.607489
-0.0115911	-0.246831
-0.729141	0.439114
-0.604065	0.153203
0.773429	0.276764
0.563781	-0.240184
-0.306931	0.025641
-0.152503	-0.0106383
0.104158	-0.0302398
0.105263	-0.0241636
0.847961	-0.296375
0.0163072	0.105882
-0.231803	0.544228
-0.329378	-0.300285
0.0187161	-0.225884
-0.370807	-0.594163
-0.199825	-0.489428
0.0874811	-0.02585
-0.639566	-1
-0.0219249	-0.68059
0.399598	0.129148
-0.512945	-0.602176
-0.155111	-0.403974
1	-1
-0.252669	-0.471831
0.282975	0.00653595

## Sheet: Fig2A
valley2peak	halfwidth	cellindexGMM
0.588449	0.172269	1
0.822362	0.299556	1
0.488152	0.250907	1
0.37686	0.217586	6
0.505813	0.242244	1
0.407182	0.198926	6
0.366864	0.192595	2
0.844687	0.230248	1
0.79937	0.200592	1
0.806701	0.309552	1
0.642762	0.181266	1
0.444502	0.244576	1
0.734728	0.275565	1
0.332543	0.171936	2
0.331211	0.209589	2
0.903665	0.241244	1
0.597112	0.186598	1
0.751388	0.315217	1
0.768049	0.263236	1
0.747723	0.271233	1
0.696409	0.305887	1
0.71007	0.311884	1
0.725065	0.306553	1
0.995964	0.266568	1
0.416512	0.158608	2
0.347538	0.163606	2
0.388523	0.159608	2
0.895002	0.36753	1
0.652425	0.222917	1
0.863347	0.268234	1
0.762051	0.226583	1
0.690744	0.244576	1
0.741059	0.263902	1
0.560126	0.202925	1
0.644095	0.229915	1
0.74739	0.280896	1
0.652092	0.286227	1
0.642429	0.303221	1
0.677749	0.250241	1
0.450167	0.21692	6
0.769715	0.298223	1
0.588449	0.271233	1
0.377194	0.159274	2
0.344539	0.21492	6
0.760385	0.315217	1
0.759052	0.267901	1
0.424509	0.226583	6
0.797704	0.226249	1
0.733728	0.291559	1
0.732395	0.290226	1
0.71107	0.327878	1
0.804369	0.223584	1
0.687745	0.194595	1
0.741059	0.269567	1
0.736727	0.249907	1
0.639763	0.299889	1
0.673417	0.209589	1
0.685079	0.307553	1
0.363865	0.151277	2
0.665753	0.297556	1
0.663088	0.304554	1
0.215587	0.169937	2
0.739726	0.245576	1
0.578119	0.258904	1
0.791707	0.281896	1
0.728397	0.163939	1
0.618104	0.226916	1
0.783043	0.295557	1
0.634098	0.287893	1
0.682747	0.274232	1
0.779045	0.283895	1
0.685746	0.318882	1
0.734728	0.273565	1
0.576453	0.274898	1
0.866346	0.254906	1
0.362199	0.195594	2
0.72773	0.219919	1
0.660422	0.2699	1
0.935653	0.292225	1
0.807034	0.259904	1
0.64676	0.264569	1
0.712736	0.196261	1
0.837356	0.27923	1
0.791707	0.211255	1
0.731062	0.24291	1
0.371862	0.263902	1
0.738393	0.231248	1
0.749056	0.237912	1
0.849019	0.212255	1
0.311218	0.119622	2
0.868678	0.220252	1
0.8097	0.250574	1
0.335209	0.159274	2
0.449167	0.139615	6
0.289226	0.146612	2
0.789041	0.30522	1
0.699741	0.30522	1
0.685079	0.245242	1
0.697408	0.340207	1
0.82636	0.255239	1
0.754387	0.248908	1
0.692077	0.268567	1
0.526805	0.231248	1
0.682081	0.198593	1
0.723065	0.294558	1
0.671085	0.284228	1
0.731729	0.298556	1
0.559459	0.212921	1
0.739059	0.220252	1
0.586116	0.247908	1
0.672751	0.267234	1
0.677082	0.264902	1
0.74539	0.288227	1
0.665753	0.271899	1
0.69141	0.312884	1
0.749389	0.327545	1
0.63843	0.265568	1
0.604443	0.271899	1
0.201259	0.131951	2
0.955313	0.39652	1
0.643095	0.251573	1
0.273565	0.147612	2
0.791373	0.324546	1
0.732395	0.202592	1
0.751721	0.225583	1
0.65709	0.222251	1
0.713069	0.251573	1
0.84502	0.230248	1
0.768382	0.282895	1
0.788708	0.223584	1
0.764383	0.18993	1
0.689744	0.260237	1
0.610107	0.255905	1
0.429508	0.255239	1
0.713402	0.267901	1
0.827693	0.269567	1
0.742058	0.266235	1
0.159941	0.0912995	2
0.724065	0.329545	1
0.602443	0.166272	1
0.850018	0.249907	1
0.722399	0.23258	1
0.706738	0.371196	1
0.779378	0.267234	1
0.722066	0.253906	1
0.717401	0.306886	1
0.416179	0.20559	6
0.777379	0.261237	1
0.689078	0.29589	1
0.764717	0.202258	1
0.761385	0.163606	1
0.637097	0.281229	1
0.709071	0.397519	1
0.584783	0.214587	1
0.757386	0.302888	1
0.738726	0.204591	1
0.869011	0.200592	1
0.271899	0.16094	2
0.20559	0.138615	2
0.672417	0.28856	1
0.708404	0.285894	1
0.690078	0.27923	1
0.65709	0.270566	1
0.66542	0.252906	1
0.736061	0.287227	1
0.722732	0.176601	1
0.716401	0.204591	1
0.732728	0.196594	1
0.344539	0.185265	2
0.458164	0.267901	1
0.649093	0.255239	1
0.712069	0.264569	1
0.810033	0.325546	1
0.625435	0.221585	1
0.435505	0.171936	6
0.836357	0.270233	1
0.690411	0.232914	1
0.731062	0.285561	1
0.858349	0.212255	1
0.24191	0.142947	2
0.778711	0.332877	1
0.751055	0.248241	1
0.798038	0.324213	1
0.737393	0.283895	1
0.679748	0.256572	1
0.663088	0.301555	1
0.614439	0.165939	1
0.259237	0.147279	2
0.699074	0.200926	1
0.353202	0.243576	6
0.367197	0.224583	6
0.737393	0.218586	1
0.632432	0.229915	1
0.676416	0.233247	1
0.53047	0.249241	1
0.623436	0.204258	1
0.69141	0.261237	1
0.684746	0.29689	1
0.521473	0.217919	1
0.825694	0.28756	1
0.607775	0.228582	1
0.703406	0.25224	1
0.639096	0.280896	1
0.721399	0.2709	1
0.79937	0.216586	1
0.650092	0.293558	1
0.718734	0.295224	1
0.448834	0.189596	6
0.8087	0.247575	1
0.677416	0.303221	1
0.600444	0.244243	1
0.712736	0.250241	1
0.632432	0.253239	1
0.589115	0.212921	1
0.66642	0.270566	1
0.278897	0.138615	2
0.268567	0.130618	2
0.732728	0.28856	1
0.941984	0.332543	1
0.725398	0.31355	1
0.566457	0.159274	1
0.196261	0.137949	2
0.671751	0.23358	1
0.560126	0.200926	1
0.616105	0.231248	1
0.616771	0.364865	1
0.708737	0.264235	1
0.552129	0.24291	1
0.663754	0.271566	1
0.650759	0.288893	1
0.231581	0.131285	2
0.803369	0.352203	1
0.860015	0.344539	1
0.803369	0.265235	1
0.719733	0.282229	1
0.717401	0.282229	1
0.667086	0.289226	1
0.385191	0.197593	6
0.684413	0.29689	1
0.697075	0.25124	1
0.983635	0.330877	1
0.751388	0.231581	1
0.916994	0.228249	1
0.839022	0.278897	1
0.677749	0.201925	1
0.808367	0.304887	1
0.227582	0.150611	2
0.600777	0.228249	1
0.587782	0.200259	1
0.690411	0.257238	1
0.672084	0.250241	1
0.605109	0.204924	1
0.680415	0.26157	1
0.808034	0.304554	1
0.734395	0.303554	1
0.75672	0.246242	1
0.763717	0.335542	1
0.892669	0.345539	1
0.809034	0.324213	1
0.61144	0.236246	1
0.785709	0.263569	1
0.777045	0.434172	1
0.743724	0.328545	1
0.646427	0.238911	1
0.210922	0.119956	2
0.391855	0.209256	6
0.625102	0.240578	1
0.858349	0.308552	1
0.64876	0.283895	1
0.662421	0.289226	1
0.72973	0.197927	1
0.689411	0.176601	1
0.545798	0.281562	1
0.426842	0.165605	6
0.749389	0.202592	1
0.850685	0.245576	1
0.276564	0.12562	2
0.606775	0.252906	1
0.648426	0.201925	1
0.6301	0.191596	1
0.552795	0.227582	1
0.550796	0.275565	1
0.583784	0.239578	1
0.34987	0.196261	2
0.417179	0.1796	6
0.616105	0.220252	1
0.635431	0.251907	1
0.698075	0.171936	1
0.629433	0.18993	1
0.643428	0.24391	1
0.641762	0.209922	1
0.336875	0.118956	2
0.750722	0.190263	1
0.63843	0.17027	1
0.631099	0.180267	1
0.712403	0.182599	1
0.704072	0.213588	1
0.59278	0.199259	1
0.672751	0.25124	1
0.761718	0.195594	1
0.75672	0.280896	1
0.789041	0.221585	1
0.830026	0.221918	1
0.601777	0.260903	1
0.957978	0.241244	1
0.418845	0.241244	1
0.851351	0.291559	1
0.896335	0.280896	1
0.37786	0.165272	2
0.918993	0.229248	1
0.385191	0.199259	6
0.726731	0.228582	1
0.803036	0.214587	1
0.743058	0.258238	1
0.66542	0.224917	1
0.784709	0.211588	1
0.776046	0.217586	1
0.801036	0.178267	1
0.759052	0.166605	1
0.789041	0.203258	1
0.672084	0.248908	1
0.644761	0.223251	1
0.927989	0.230248	1
0.155942	0.115291	2
0.258904	0.163606	2
0.755054	0.38719	1
0.775046	0.239578	1
0.55846	0.253573	1
0.658089	0.276231	1
0.665087	0.293225	1
0.601111	0.267568	1
0.606775	0.279563	1
0.620437	0.282229	1
1.02595	0.409848	1
0.881673	0.281229	1
0.963643	0.396853	1
0.487819	0.255572	1
0.763051	0.329545	1
0.638763	0.275898	1
0.943317	0.330544	1
0.716068	0.25224	1
0.737727	0.278563	1
0.490818	0.221251	1
0.579119	0.253239	1
0.570788	0.256905	1
0.442169	0.231248	1
0.47749	0.240244	1
0.678082	0.410515	1
0.726064	0.28656	1
0.717734	0.2709	1
0.72873	0.24291	1
0.347205	0.237912	6
0.772714	0.319881	1
0.678082	0.31355	1
0.650426	0.274898	1
0.661422	0.277897	1
0.253906	0.168937	2
0.754054	0.302888	1
0.778378	0.28856	1
0.701074	0.392854	1
0.52114	0.292891	1
0.677416	0.330544	1
0.832691	0.311884	1
0.899	0.28656	1
0.548463	0.29689	1
0.704072	0.309885	1
0.579452	0.295557	1
0.679082	0.276564	1
0.465161	0.185265	6
0.692743	0.311884	1
0.668752	0.277564	1
0.561792	0.256572	1
0.629433	0.203591	1
0.750055	0.291892	1
0.688078	0.26057	1
0.795039	0.305887	1
0.810033	0.372195	1
0.646427	0.19726	1
0.690411	0.291559	1
0.679415	0.313217	1
0.739393	0.291559	1
0.733062	0.274232	1
0.643761	0.300222	1
0.630433	0.247575	1
0.709071	0.206923	1
0.788375	0.314217	1
0.643095	0.280896	1
0.653425	0.274232	1
0.705738	0.21692	1
0.741392	0.181266	1
0.684413	0.299889	1
0.725065	0.279563	1
0.769715	0.237245	1
0.717734	0.194261	1
0.247242	0.133284	2
0.452832	0.204924	6
0.677082	0.281562	1
0.586449	0.272232	1
0.378193	0.178267	2
0.697741	0.255239	1
0.229582	0.147945	2
0.937653	0.341873	1
0.889004	0.255905	1
0.625768	0.316549	1
0.639096	0.250241	1
0.632766	0.263236	1
0.405516	0.228249	6
0.765383	0.257571	1
0.172603	0.104295	2
0.662421	0.281896	1
0.758386	0.248575	1
0.398186	0.172603	2
0.246909	0.149278	2
0.346538	0.1796	2
0.709404	0.220918	1
0.702073	0.227582	1
0.7194	0.228249	1
0.677749	0.264902	1
0.655757	0.258904	1
0.639763	0.294891	1
0.630433	0.288227	1
0.635764	0.306553	1
0.275231	0.160274	2
0.658756	0.274565	1
0.731396	0.240244	1
0.621103	0.221585	1
0.791373	0.308886	1
0.917993	0.263902	1
0.70174	0.280896	1
0.591781	0.264569	1
0.273232	0.174602	2
0.676749	0.233247	1
0.569789	0.271566	1
0.75472	0.330211	1
0.412847	0.190263	6
0.676749	0.282895	1
0.628434	0.277231	1
0.329211	0.127953	2
0.685079	0.213921	1
0.631766	0.208589	1
0.332877	0.149611	2
0.653425	0.226249	1
0.364198	0.190263	2
0.692077	0.261903	1
0.645761	0.166272	1
0.842688	0.253906	1
0.695076	0.244243	1
0.700407	0.275231	1
0.612773	0.281896	1
0.634765	0.227916	1
0.571455	0.251907	1
0.243576	0.12662	2
0.91666	0.333876	1
0.845353	0.29589	1
0.759718	0.292891	1
0.567123	0.223917	1
0.447168	0.195261	6
0.717068	0.264235	1
0.617438	0.25124	1
0.641762	0.247908	1
0.568456	0.264569	1
0.582451	0.221251	1
0.652092	0.269234	1
0.736394	0.257571	1
0.619104	0.287227	1
0.598445	0.201925	1
0.618104	0.276897	1
0.656757	0.254572	1
0.668419	0.239578	1
0.729063	0.309885	1
0.691077	0.245576	1
0.638097	0.255239	1
0.71007	0.29689	1
0.601444	0.295557	1
0.719733	0.266568	1
0.611773	0.199593	1
0.434172	0.226249	6
0.640429	0.280896	1
0.452499	0.255572	1
0.552462	0.256905	1
0.675083	0.262236	1
0.878674	0.234913	1
0.694743	0.295224	1
0.622436	0.220252	1
0.589115	0.243243	1
0.624435	0.289559	1
0.70274	0.237245	1
0.826694	0.177268	1
0.685746	0.265235	1
0.283562	0.183599	2
0.336542	0.17027	2
0.52114	0.201259	1
0.21692	0.128286	2
0.761051	0.397519	1
0.639096	0.255239	1
0.671751	0.290892	1
0.573121	0.247575	1
0.428508	0.226583	6
0.772714	0.304554	1
0.741059	0.24391	1
0.722399	0.248908	1
0.345872	0.22425	6
0.865346	0.311884	1
0.558127	0.199593	1
0.741392	0.191262	1
0.358534	0.155942	2
0.658089	0.215254	1
0.735394	0.237912	1
0.553462	0.202592	1
0.516475	0.188597	1
0.282895	0.122621	2
0.78271	0.258904	1
0.850685	0.239911	1
0.608108	0.264569	1
0.416846	0.156275	2
0.523806	0.181266	1
0.859681	0.225583	1
0.251573	0.157941	2
0.190929	0.17127	2
0.478489	0.178267	6
0.25957	0.128619	2
0.886671	0.283562	1
0.779045	0.235579	1
0.226249	0.135616	2
0.543798	0.151277	1
0.889004	0.250574	1
0.658089	0.234247	1
0.729396	0.229915	1
0.250241	0.169271	2
0.723399	0.281229	1
0.641096	0.2689	1
0.626768	0.22425	1
0.631766	0.303221	1
0.31355	0.151944	2
0.415179	0.165939	6
0.329878	0.196594	2
0.632432	0.255905	1
0.782044	0.277564	1
0.8107	0.204258	1
0.847353	0.241577	1
0.709737	0.23258	1
0.770714	0.239911	1
0.656757	0.276231	1
0.567456	0.333543	1
0.609774	0.275898	1
0.632099	0.293558	1
0.689411	0.216253	1
0.732395	0.24191	1
0.470826	0.174935	6
0.620104	0.191596	1
0.679415	0.246575	1
0.67575	0.203591	1
0.765383	0.240244	1
0.637097	0.203258	1
0.657423	0.189263	1
0.566457	0.227582	1
0.442503	0.21692	6
0.646094	0.23458	1
0.587116	0.258904	1
0.466827	0.252573	1
0.558127	0.291559	1
0.687745	0.209922	1
0.332543	0.149944	2
0.592447	0.270566	1
0.646094	0.169271	1
0.7194	0.259904	1
0.750389	0.253239	1
0.289559	0.125287	2
0.400851	0.157608	2
0.298223	0.151277	2
0.607775	0.274565	1
0.334876	0.212588	6
0.716068	0.243243	1
0.327878	0.203924	2
0.435838	0.220918	6
0.584783	0.282895	1
0.730396	0.237912	1
0.705405	0.18893	1
0.753721	0.249907	1
0.814032	0.292225	1
0.567456	0.159274	1
0.856349	0.25957	1
0.595446	0.196927	1
0.62077	0.199259	1
0.844354	0.255239	1
0.672417	0.187597	1
0.65609	0.220585	1
0.620104	0.258904	1
0.649759	0.21492	1
0.612107	0.209922	1
0.53047	0.228582	1
0.549796	0.217919	1
0.580785	0.256572	1
0.629433	0.221918	1
0.184931	0.12462	2
0.263902	0.178934	2
0.472158	0.163606	6
0.587782	0.320548	1
0.635431	0.166605	1
0.687745	0.197927	1
0.701074	0.257571	1
0.648093	0.217919	1
0.672084	0.222584	1
0.355535	0.164272	2
0.633099	0.203924	1
0.781044	0.398186	1
0.732395	0.252573	1
0.769382	0.240911	1
0.701407	0.213588	1
0.665753	0.392521	1
0.698741	0.201592	1
0.677416	0.275565	1
0.550796	0.239911	1
0.61244	0.285561	1
0.578119	0.2689	1
0.590115	0.312884	1
0.667086	0.317882	1
0.63843	0.274232	1
0.576453	0.299222	1
0.577786	0.165272	1
0.622103	0.279896	1
0.605109	0.276897	1
0.607775	0.247908	1
0.538467	0.249907	1
0.2699	0.1796	2
0.265235	0.163273	2
0.749722	0.23258	1
0.680748	0.203591	1
0.831025	0.236579	1
0.79937	0.337542	1
0.300222	0.140948	2
0.601111	0.207923	1
0.548463	0.225583	1
0.251907	0.161274	2
0.810033	0.249907	1
0.795372	0.219919	1
0.599778	0.368197	1
0.690411	0.268234	1
0.580452	0.22525	1
0.318549	0.194261	2
0.630433	0.298556	1
0.671085	0.289893	1
0.799704	0.274898	1
0.791373	0.28756	1
0.706405	0.215254	1
0.763051	0.245242	1
0.713402	0.26157	1
0.677082	0.243243	1
0.608108	0.244576	1
0.311551	0.119622	2
0.202925	0.106294	2
0.553795	0.176601	1
0.651425	0.193928	1
0.303887	0.20559	2
0.644761	0.233913	1
0.504147	0.217919	1
0.669419	0.246909	1
0.752388	0.230581	1
0.690411	0.210255	1
0.689078	0.238245	1
0.265568	0.162606	2
0.707738	0.235246	1
0.675083	0.264902	1
0.331877	0.174935	2
0.678748	0.238911	1
0.588115	0.236246	1
0.189596	0.136949	2
0.244243	0.15161	2
0.678748	0.198593	1
0.820696	0.327878	1
0.653425	0.280896	1
0.665753	0.238245	1
0.947316	0.310552	1
0.666086	0.233913	1
0.573454	0.238911	1
0.67475	0.248575	1
0.676083	0.230248	1
0.196927	0.148612	2
0.591447	0.215254	1
0.651425	0.248575	1
0.61044	0.250241	1
0.680415	0.206923	1
0.690744	0.252573	1
0.735727	0.267568	1
0.752388	0.274898	1
0.767716	0.267234	1
0.643761	0.240578	1
0.69141	0.274898	1
0.371529	0.182266	2
0.252906	0.150611	2
0.235913	0.147612	2
0.57612	0.258571	1
0.663421	0.274565	1
0.667086	0.228915	1
0.274232	0.151944	2
0.262569	0.156275	2
0.601111	0.237579	1
0.21592	0.134284	2
0.443169	0.221918	6
0.374861	0.184931	2
0.665753	0.238911	1
0.685746	0.304887	1
0.659422	0.273232	1
0.588449	0.262569	1
0.673417	0.230581	1
0.87301	0.237912	1
0.576453	0.247908	1
0.210589	0.13495	2
0.695742	0.258238	1
0.775046	0.152943	1
0.609108	0.25957	1
0.617105	0.279896	1
0.581451	0.231581	1
0.622103	0.29589	1
0.715735	0.239245	1
0.598112	0.290892	1
0.616105	0.264569	1
0.381525	0.249574	1
0.661422	0.333543	1
0.590781	0.258571	1
0.692743	0.185265	1
0.662421	0.239245	1
0.742725	0.238578	1
0.588782	0.25957	1
0.680081	0.239911	1
0.628767	0.304887	1
0.643095	0.265568	1
0.58345	0.271566	1
0.71007	0.259904	1
0.288227	0.149944	2
0.739726	0.34254	1
0.765716	0.245576	1
0.791707	0.220252	1
0.804369	0.137282	1
0.644761	0.249574	1
0.833691	0.228582	1
0.698741	0.195927	1
0.735394	0.20559	1
0.718734	0.176601	1
0.669085	0.207257	1
0.338874	0.156609	2
0.640763	0.217586	1
0.66442	0.232247	1
0.359533	0.164272	2
0.695076	0.240244	1
0.724398	0.328545	1
0.694076	0.201259	1
0.783376	0.341207	1
0.557793	0.24391	1
0.78271	0.245909	1
0.639096	0.186598	1
0.535801	0.181599	1
0.664087	0.191262	1
0.301555	0.164939	2
0.848352	0.133284	1
0.512477	0.175935	6
0.671085	0.207923	1
0.648426	0.296557	1
0.677416	0.178267	1
0.555794	0.186264	1
0.581118	0.220252	1
0.263236	0.139282	2
0.742392	0.18793	1
0.723732	0.23458	1
0.757053	0.286227	1
0.760718	0.258904	1
0.668086	0.228915	1
0.74539	0.227916	1
0.690744	0.239578	1
0.286227	0.151277	2
0.655424	0.26057	1
0.587449	0.264235	1
0.763051	0.27923	1
0.637097	0.23358	1
0.765716	0.19826	1
0.303554	0.130951	2
0.568456	0.200259	1
0.7194	0.261237	1
0.572455	0.257238	1
0.72973	0.185598	1
0.70274	0.259904	1
0.661422	0.265568	1
0.632432	0.225583	1
0.659422	0.285561	1
0.667419	0.235246	1
0.236246	0.140615	2
0.607108	0.23358	1
0.63943	0.258238	1
0.613106	0.260237	1
0.626435	0.254906	1
0.707738	0.257904	1
0.897334	0.282229	1
0.697408	0.247242	1
0.29689	0.152943	2
0.454165	0.237912	1
0.818697	0.304221	1
0.726397	0.217586	1
0.828693	0.206257	1
0.554128	0.326879	1
0.694409	0.219919	1
0.567456	0.206923	1
0.508145	0.19726	1
0.605109	0.22525	1
0.546131	0.228915	1
0.596779	0.251907	1
0.409848	0.242577	1
0.590781	0.236579	1
0.23358	0.125287	2
0.663088	0.23258	1
0.271899	0.147279	2
0.70074	0.257238	1
0.315883	0.123621	2
0.841355	0.238245	1
0.915661	0.276897	1
0.757386	0.216253	1
0.293891	0.117623	2
0.894668	0.263902	1
0.2689	0.119622	2
0.391188	0.255905	1
0.61244	0.207257	1
0.387856	0.167605	2
0.651758	0.186264	1
0.562125	0.239245	1
0.639763	0.288227	1
0.597778	0.247242	1
0.591447	0.270566	1
0.534135	0.254239	1
0.712069	0.210589	1
0.709071	0.306553	1
0.5408	0.244576	1
0.56779	0.228582	1
0.859681	0.270566	1
0.591114	0.189596	1
0.321214	0.112958	2
0.699074	0.165272	1
0.624102	0.219252	1
0.684413	0.203258	1
0.705405	0.218586	1
0.595113	0.190596	1
0.630433	0.201592	1
0.646427	0.220918	1
0.580452	0.171936	1
0.279896	0.139615	2
0.702406	0.21692	1
0.668419	0.245909	1
0.694743	0.291225	1
0.431507	0.234913	1
0.688745	0.244576	1
0.664754	0.233247	1
0.691744	0.258238	1
0.628101	0.203591	1
0.702073	0.269567	1
0.672084	0.213588	1
0.704072	0.238911	1
0.550796	0.132618	6
0.525139	0.222584	1
0.5408	0.290226	1
0.614106	0.293558	1
0.565457	0.281229	1
0.788041	0.250907	1
0.673084	0.323214	1
0.644428	0.25224	1
0.552462	0.25124	1
0.624768	0.273565	1
0.619437	0.250907	1
0.420511	0.250241	1
0.561125	0.239578	1
0.720066	0.342207	1
0.278563	0.163606	2
0.570122	0.267568	1
0.56679	0.247908	1
0.575453	0.280229	1
0.304887	0.143613	2
0.665087	0.284561	1
0.219585	0.134284	2
0.422843	0.157275	2
0.666753	0.250574	1
0.63743	0.217253	1
0.551462	0.166605	1
0.687412	0.181933	1
0.706405	0.217253	1
0.778711	0.212255	1
0.571455	0.229582	1
0.253906	0.151944	2
0.68408	0.311884	1
0.86368	0.246909	1
0.487486	0.180933	6
0.565124	0.269234	1
0.28656	0.169937	2
0.316216	0.182266	2
0.929655	0.283562	1
0.24191	0.142614	2
0.246242	0.146612	2
0.594113	0.267568	1
0.887671	0.26057	1
0.702073	0.265901	1
0.749389	0.212921	1
0.635098	0.278563	1
0.876009	0.283895	1
0.783043	0.24391	1
0.355535	0.160607	2
0.351203	0.123954	2
0.59278	0.275565	1
0.252573	0.163273	2
0.721733	0.254239	1
0.655424	0.247575	1
0.727397	0.290559	1
0.649093	0.16194	1
0.312551	0.175268	2
0.351203	0.1796	2
0.6301	0.275231	1
0.468826	0.244909	1
0.304221	0.16094	2
0.562791	0.257904	1
0.545798	0.186264	1
0.651758	0.190596	1
0.470159	0.226583	1
0.439837	0.135616	2
0.326212	0.171936	2
0.402851	0.186264	6
0.539467	0.257904	1
0.839356	0.274898	1
0.720733	0.246909	1
0.505813	0.253906	1
0.564457	0.216586	1
0.368863	0.230248	6
0.895668	0.276231	1
0.557127	0.218919	1
0.466827	0.198593	6
0.577453	0.236912	1
0.75472	0.17127	1
0.858015	0.186931	1
0.254906	0.122621	2
0.699074	0.244576	1
0.178267	0.121288	2
0.66542	0.324213	1
0.652758	0.277564	1
0.702073	0.230581	1
0.489818	0.208256	1
0.617105	0.256238	1
0.290226	0.14328	2
0.580785	0.249907	1
0.669752	0.300555	1
0.21692	0.146946	2
0.580452	0.277564	1
0.186931	0.123621	2
0.236246	0.133284	2
0.647094	0.235913	1
0.213588	0.140615	2
0.302555	0.168271	2
0.58345	0.246242	1
0.7204	0.292558	1
0.614772	0.295224	1
0.776379	0.231581	1
0.809034	0.206923	1
0.659756	0.219919	1
0.40385	0.219252	6
0.88234	0.234913	1
0.846686	0.235913	1
0.652425	0.264235	1
0.713402	0.244576	1
0.85335	0.279563	1
0.676083	0.246242	1
0.740726	0.219585	1
0.714402	0.225583	1
0.599778	0.24191	1
0.658756	0.217919	1
0.627101	0.217253	1
0.208256	0.129285	2
0.390189	0.125287	2
0.569122	0.211921	1
0.834691	0.18893	1
0.617771	0.244243	1
0.731062	0.213921	1
0.724065	0.202592	1
0.741725	0.245576	1
0.764717	0.233913	1
0.682414	0.184598	1
0.608108	0.265901	1
0.798704	0.217919	1
0.572455	0.248575	1
0.589448	0.272232	1
0.591114	0.281896	1
0.618771	0.291559	1
0.576453	0.269567	1
0.651425	0.181933	1
0.586783	0.235913	1
0.621103	0.279896	1
0.667753	0.267234	1
0.598112	0.283228	1
0.680081	0.275231	1
0.586783	0.299222	1
0.258571	0.210255	2
0.684746	0.269567	1
0.694743	0.281229	1
0.692743	0.288893	1
0.667086	0.266568	1

[truncated: 42 more sheets: Fig2A_Waveforms, Fig2C, Fig2E, Fig2D, Fig2F, Fig2G_H, Fig3A, Fig3B_WT, Fig3B_DEL, Fig3C, Fig4D, Fig4F, Fig4G, Fig4H, Fig4I_J, Fig5H, Fig5I, Fig6A_WT, Fig6A_DEL, Fig6C_WT …]
